# Supplementary material for: The Use of Micro-Ribbons and Micro-Fibres in the Formulation of 3D Printed Fast Dissolving Oral Films
Source: Pharmaceuticals (Basel). 2023 Jan 5;16(1):79. doi: 10.3390/ph16010079 (PMC9862838; doi:10.3390/ph16010079)
Supplement: Supplementary file 1 [file pharmaceuticals-16-00079-s001.zip]

Archive with 1 entries (1 files):
- pharmaceuticals-2052961-supplementary.pdf
